# Supplementary material for: [68Ga]Ga-NODAGA-E[(cRGDyK)]2 and [64Cu]Cu-DOTATATE PET Predict Improvement in Ischemic Cardiomyopathy
Source: Diagnostics (Basel). 2023 Jan 11;13(2):268. doi: 10.3390/diagnostics13020268 (PMC9857952; doi:10.3390/diagnostics13020268)
Supplement: Supplementary file 1 [file diagnostics-13-00268-s001.zip]

Archive with 1 entries (1 files):
- diagnostics-2098533-supplementary.pdf
